# Supplementary material for: Docosahexaenoic Acid Ameliorates Contextual Fear Memory Deficits in the Tg2576 Alzheimer’s Disease Mouse Model: Cellular and Molecular Correlates
Source: Pharmaceutics. 2022 Dec 27;15(1):82. doi: 10.3390/pharmaceutics15010082 (PMC9866126; doi:10.3390/pharmaceutics15010082)
Supplement: Supplementary file 1 [file pharmaceutics-15-00082-s001.zip]

Archive with 2 entries (2 files):
- Figure S1.pdf
- Tabla S1.xlsx
