# Supplementary material for: Docosahexaenoic Acid Ameliorates Contextual Fear Memory Deficits in the Tg2576 Alzheimer’s Disease Mouse Model: Cellular and Molecular Correlates
Source: Pharmaceutics. 2022 Dec 27;15(1):82. doi: 10.3390/pharmaceutics15010082 (PMC9866126; doi:10.3390/pharmaceutics15010082)
Supplement: Supplementary file 1 [file pharmaceutics-15-00082-s001.zip › Tabla S1.xlsx]

## Sheet: Hoja1
gene_id	gene_type	gene_name	logFC	AveExpr	P.Value	adj.P.Val	B
ENSMUSG00000055447.19	protein_coding	Cd47	-0.5944396807	7110800441	0.0008365056	0.7861869615	-3168486775
ENSMUSG00000070003.7	protein_coding	Ssbp4	-0.4850597703	7531525641	0.001652882882	0.7861869615	-327014552
ENSMUSG00000096768.8	lincRNA	Gm47283	-1213513719	5673567528	0.000483835679	0.7861869615	-3289550975
ENSMUSG00000026872.18	protein_coding	Zeb2	0.5653170103	7427985864	0.002767954561	0.7861869615	-3399502001
ENSMUSG00000011877.13	protein_coding	Git1	-0.3240456942	9148940349	0.005454521198	0.7861869615	-3443735277
ENSMUSG00000004931.11	protein_coding	Apba3	-0.6555296582	4803558426	0.0004060600916	0.7861869615	-3452590111
ENSMUSG00000025730.14	protein_coding	Rab40c	-0.5178211805	5815989964	0.001537337923	0.7861869615	-3456197541
ENSMUSG00000063856.7	protein_coding	Gpx1	-0.6652759565	5637807343	0.001352147686	0.7861869615	-3458295224
ENSMUSG00000070923.4	protein_coding	Klhl9	0.5105633014	58861269	0.00187121135	0.7861869615	-348230836
ENSMUSG00000070000.13	protein_coding	Fcho1	-0.4855415146	6919884369	0.003535468964	0.7861869615	-3501900639
ENSMUSG00000064339.1	Mt_rRNA	mt-Rnr2	-0.503795934	1170210459	0.01121420992	0.7861869615	-3520584127
ENSMUSG00000032012.9	protein_coding	Nectin1	-0.5662684334	5570749233	0.001811900201	0.7861869615	-3525685493
ENSMUSG00000062098.11	protein_coding	Btbd3	0.4792396589	7732367908	0.005395519168	0.7861869615	-3536699176
ENSMUSG00000045414.7	protein_coding	Dipk2a	0.8808072796	4346758135	0.0002981363261	0.7861869615	-3551557707
ENSMUSG00000029723.16	protein_coding	Tsc22d4	-0.5371450456	6925965668	0.004662700719	0.7861869615	-3564785082
ENSMUSG00000042532.14	protein_coding	Golga7b	-0.4305380244	6695548455	0.004400938202	0.7861869615	-3571910145
ENSMUSG00000028393.10	protein_coding	Alad	-1326301622	5498900324	0.002220641205	0.7861869615	-3580127028
ENSMUSG00000007207.10	protein_coding	Stx1a	-0.6674643727	7018454937	0.00527026828	0.7861869615	-358500432
ENSMUSG00000038608.15	protein_coding	Dock10	0.5112348116	6463712435	0.004564978985	0.7861869615	-3604440535
ENSMUSG00000032586.9	protein_coding	Traip	-0.7599572692	486956566	0.001355045612	0.7861869615	-3610555567
ENSMUSG00000028444.17	protein_coding	Cntfr	-0.4212564526	6193534734	0.004225713828	0.7861869615	-3613199141
ENSMUSG00000087408.10	protein_coding	Cers1	0.4884072904	5394181071	0.002627657016	0.7861869615	-3622884882
ENSMUSG00000026077.15	protein_coding	Npas2	-0.5223740538	5149827236	0.002166512152	0.7861869615	-3628569434
ENSMUSG00000034341.17	protein_coding	Wbp2	-0.3299855812	8718913551	0.009719908053	0.7861869615	-3628636851
ENSMUSG00000024597.11	protein_coding	Slc12a2	0.660681411	6058061651	0.00493247483	0.7861869615	-3657751811
ENSMUSG00000033350.7	protein_coding	Chst2	-0.4752130377	7370822689	0.007942365701	0.7861869615	-3658397695
ENSMUSG00000032327.14	protein_coding	Stra6	0.7522933622	461100771	0.001214798957	0.7861869615	-3665445051
ENSMUSG00000024827.10	protein_coding	Gldc	0.428331328	546243478	0.00379195502	0.7861869615	-3680720408
ENSMUSG00000036295.5	protein_coding	Lrrn3	0.3572965868	5759092935	0.004682182724	0.7861869615	-3681368181
ENSMUSG00000017390.15	protein_coding	Aldoc	-0.317279709	9862274759	0.01420497506	0.7861869615	-3681562227
ENSMUSG00000021259.5	protein_coding	Cyp46a1	-0.3836623084	7452352676	0.009621068615	0.7861869615	-3700697263
ENSMUSG00000028373.16	protein_coding	Astn2	0.3882961881	5338507325	0.003851587347	0.7861869615	-3702151652
ENSMUSG00000028532.14	protein_coding	Cachd1	0.6348668622	5420707498	0.004154919896	0.7861869615	-3705747412
ENSMUSG00000033021.16	protein_coding	Gmppa	-0.5176588554	556975288	0.004850823867	0.7861869615	-3714877254
ENSMUSG00000066232.4	protein_coding	Ipo7	0.498959907	6469640377	0.007775656242	0.7861869615	-371996987
ENSMUSG00000046447.3	protein_coding	Camk2n1	-0.5624096317	9597329555	0.01595430518	0.7861869615	-3728568946
ENSMUSG00000042699.11	protein_coding	Dhx9	0.4051091565	6634901843	0.008877449957	0.7861869615	-3737263376
ENSMUSG00000092341.3	lincRNA	Malat1	0.6628595151	9223314531	0.01568825557	0.7861869615	-373878687
ENSMUSG00000015095.12	protein_coding	Fbxw5	-0.2971131725	6972981701	0.009966545111	0.7861869615	-3741846839
ENSMUSG00000033307.7	protein_coding	Mif	-0.5282986196	7061287266	0.0103112231	0.7861869615	-3744202971
ENSMUSG00000021665.9	protein_coding	Hexb	0.5883383785	5837123131	0.006886052555	0.7861869615	-3752999092
ENSMUSG00000032452.12	protein_coding	Clstn2	0.4070296332	7273791138	0.01144908581	0.7861869615	-3756321664
ENSMUSG00000051146.2	protein_coding	Camk2n2	-0.5104021631	6400690535	0.009059573625	0.7861869615	-3760479541
ENSMUSG00000034201.13	protein_coding	Gas2l1	-0.4058605008	6336757043	0.008900471201	0.7861869615	-3763499768
ENSMUSG00000026269.14	protein_coding	Rnpepl1	-0.4019611457	5900104471	0.007556234025	0.7861869615	-3767339125
ENSMUSG00000037579.7	protein_coding	Kcnh3	-0.3956909617	7358905216	0.01237475943	0.7861869615	-3771805976
ENSMUSG00000031618.13	protein_coding	Nr3c2	0.4888108663	7162524568	0.01194008601	0.7861869615	-3774487547
ENSMUSG00000019433.9	protein_coding	Gipc1	-0.3956278891	6086787355	0.008761334718	0.7861869615	-3780045911
ENSMUSG00000025544.13	protein_coding	Tm9sf2	0.44187434	6349305699	0.009731252622	0.7861869615	-378073124
ENSMUSG00000024008.16	protein_coding	Cpne5	-0.6384318282	5319661689	0.005739996039	0.7861869615	-3781159409
ENSMUSG00000003380.11	protein_coding	Rabac1	-0.4306295522	7311312401	0.01290076387	0.7861869615	-3784075675
ENSMUSG00000026553.17	protein_coding	Copa	0.4434631974	7581999842	0.01379491349	0.7861869615	-3785515636
ENSMUSG00000019478.16	protein_coding	Rab4a	-0.4456237186	5426641738	0.006470668456	0.7861869615	-3786112405
ENSMUSG00000028517.8	protein_coding	Plpp3	0.295113556	8010329952	0.01507750614	0.7861869615	-3786692621
ENSMUSG00000032383.7	protein_coding	Ppib	-0.8545793506	5727050134	0.007700941659	0.7861869615	-3787071261
ENSMUSG00000053414.8	protein_coding	Hunk	0.4185006771	5541104693	0.007024266048	0.7861869615	-3792582411
ENSMUSG00000027347.18	protein_coding	Rasgrp1	0.4613616624	8935074214	0.01809606068	0.7861869615	-3794444276
ENSMUSG00000025402.12	protein_coding	Nab2	-0.40893	5286030035	0.006098576503	0.7861869615	-379774704
ENSMUSG00000007476.18	protein_coding	Lrrc8a	-0.7099784033	4068302692	0.001228605341	0.7861869615	-3799804163
ENSMUSG00000032570.17	protein_coding	Atp2c1	0.4184656033	6962417811	0.01297830933	0.7861869615	-3806660507
ENSMUSG00000026034.17	protein_coding	Clk1	-0.3723305355	6781223104	0.01249656174	0.7861869615	-3810263093
ENSMUSG00000001248.15	protein_coding	Gramd1a	-0.3317709561	7369392363	0.01489315397	0.7861869615	-3817722798
ENSMUSG00000039904.9	protein_coding	Gpr37	0.5336174626	6293005511	0.01123167317	0.7861869615	-3821291166
ENSMUSG00000001280.13	protein_coding	Sp1	0.6645139539	4527985193	0.003221664885	0.7861869615	-3823540541
ENSMUSG00000022577.17	protein_coding	Ly6h	-0.447548431	8052616048	0.01766898544	0.7861869615	-3827495331
ENSMUSG00000010803.13	protein_coding	Gabra1	0.5266111751	7468222398	0.01592137903	0.7861869615	-3828712148
ENSMUSG00000037492.16	protein_coding	Zmat4	0.4209671888	5858741381	0.01002527622	0.7861869615	-3830098167
ENSMUSG00000040652.16	protein_coding	Oaz2	-0.2967088025	7101587799	0.01477143046	0.7861869615	-3830756458
ENSMUSG00000032340.8	protein_coding	Neo1	0.4259345165	6897781354	0.01424593321	0.7861869615	-3835102683
ENSMUSG00000031925.17	protein_coding	Maml2	0.7098477982	400917015	0.001381292647	0.7861869615	-3835257163
ENSMUSG00000026494.12	protein_coding	Kif26b	0.7336374671	433167577	0.002521248095	0.7861869615	-3838401568
ENSMUSG00000008384.8	protein_coding	Sertad1	-1020638607	3106486549	6.31E-05	0.7861869615	-3838958252
ENSMUSG00000022306.9	protein_coding	Zfpm2	0.7168487493	4435447464	0.003218259991	0.7861869615	-3847117305
ENSMUSG00000028354.13	protein_coding	Fmn2	0.4812399751	5880804553	0.01086960091	0.7861869615	-3847705437
ENSMUSG00000030209.14	protein_coding	Grin2b	0.5863773722	8926362174	0.02201182929	0.7861869615	-385187433
ENSMUSG00000046743.6	protein_coding	Fat4	0.6731048396	5010453607	0.006242097856	0.7861869615	-3853125238
ENSMUSG00000024858.14	protein_coding	Grk2	-0.2907862861	8311992164	0.02025934644	0.7861869615	-3854135815
ENSMUSG00000029580.14	protein_coding	Actb	-0.4752340422	1005198659	0.02567471509	0.7861869615	-3856833754
ENSMUSG00000026688.5	protein_coding	Mgst3	-0.5061148612	5957441375	0.0119270922	0.7861869615	-3859271137
ENSMUSG00000041609.16	protein_coding	Bicdl1	-0.35094847	6359363837	0.01365648307	0.7861869615	-3860355455
ENSMUSG00000025437.15	protein_coding	Usp33	0.639527458	5717004302	0.01063057135	0.7861869615	-3860447018
ENSMUSG00000027200.17	protein_coding	Sema6d	0.4252443582	6329823976	0.01358122874	0.7861869615	-3861983372
ENSMUSG00000055320.18	protein_coding	Tead1	0.6282670853	5156882982	0.007768058881	0.7861869615	-3862071173
ENSMUSG00000019254.16	protein_coding	Ppp1r12c	-0.4228025489	7302527984	0.01752201976	0.7861869615	-3863943798
ENSMUSG00000022321.15	protein_coding	Cdh10	0.5342432149	4771710895	0.005815682451	0.7861869615	-3867171601
ENSMUSG00000063065.13	protein_coding	Mapk3	-0.5364167443	7694246953	0.01927665672	0.7861869615	-3868631801
ENSMUSG00000021686.6	protein_coding	Ap3b1	0.3030582051	5789038487	0.01175605691	0.7861869615	-3872853206
ENSMUSG00000029245.16	protein_coding	Epha5	0.4314572839	6807337905	0.01642074461	0.7861869615	-3874999429
ENSMUSG00000007892.8	protein_coding	Rplp1	-0.5297115316	9321336533	0.02504563855	0.7861869615	-3875462198
ENSMUSG00000006575.14	protein_coding	Rundc3a	-0.3664939124	878675021	0.02397147856	0.7861869615	-3882686854
ENSMUSG00000056919.9	protein_coding	Cep162	0.6246690259	4609092956	0.005384660548	0.7861869615	-3887510807
ENSMUSG00000022476.8	protein_coding	Polr3h	-0.3705216973	5402006468	0.01048966245	0.7861869615	-3887618963
ENSMUSG00000022452.16	protein_coding	Smdt1	-0.6355007782	6359316904	0.01554904758	0.7861869615	-3890500183
ENSMUSG00000043079.17	protein_coding	Synpo	-0.3144996904	7849988168	0.02145899478	0.7861869615	-389086261
ENSMUSG00000027333.18	protein_coding	Smox	-0.4742686843	5714163221	0.01237921222	0.7861869615	-3891072305
ENSMUSG00000024924.14	protein_coding	Vldlr	0.3829907814	641714386	0.01599868933	0.7861869615	-3893146098
ENSMUSG00000079003.3	protein_coding	Samd1	-0.5930981414	490736456	0.007499706294	0.7861869615	-3893515101
ENSMUSG00000022664.11	protein_coding	Slc35a5	0.7061107367	4896723656	0.007507370497	0.7861869615	-3893625477
ENSMUSG00000022048.8	protein_coding	Dpysl2	-0.495500884	7466051853	0.02034798284	0.7861869615	-3894151809
ENSMUSG00000028063.15	protein_coding	Lmna	-0.4504904071	5750959123	0.01281052484	0.7861869615	-3894675394
ENSMUSG00000055692.21	protein_coding	Tmem191c	-0.4663146853	6523523924	0.01662727198	0.7861869615	-3896069639
ENSMUSG00000017734.15	protein_coding	Dbndd2	-0.4465258598	6074153605	0.01449359182	0.7861869615	-3896122086
